# Supplementary material for: A review of emerging health threats from zoonotic New World mammarenaviruses
Source: BMC Microbiol. 2024 Apr 4;24:115. doi: 10.1186/s12866-024-03257-w (PMC10993514; doi:10.1186/s12866-024-03257-w)
Supplement: Supplementary file 3 — Supplementary Material 3: A spreadsheet including information on mammals associated with the viruses discussed here. [file 12866_2024_3257_MOESM3_ESM.csv]

species	disease	virus	country	DOI	evidence	evidence_notes	source	checked_by
Calomys musculinus	Argentine hemorrhagic fever	Junin virus	Argentina	10.4269/ajtmh.1987.37.663	other	viral isolation, also checked serology with IFA	captive - colony	AAC
Calomys musculinus	Argentine hemorrhagic fever	Junin virus	Argentina	10.4269/ajtmh.1992.47.749	serosurvey	ELISA	wild	AAC
Calomys laucha	Argentine hemorrhagic fever	Junin virus	Argentina	10.4269/ajtmh.1992.47.749	serosurvey	ELISA	wild	AAC
Akodon azarae	Argentine hemorrhagic fever	Junin virus	Argentina	10.4269/ajtmh.1991.44.589	serosurvey	ELISA	wild	AAC
Necromys obscurus	Argentine hemorrhagic fever	Junin virus	Argentina	10.4269/ajtmh.1991.44.589	serosurvey	ELISA	wild	AAC, given as Bolomys but this has been changed to Necromys
Mus musculus	Argentine hemorrhagic fever	Junin virus	Argentina	10.4269/ajtmh.1991.44.589	serosurvey	ELISA	wild	AAC
Oxymycterus rufus	Argentine hemorrhagic fever	Junin virus	Argentina	10.4269/ajtmh.1991.44.589	serosurvey	ELISA	wild	AAC
Oligoryzomys flavescens	Argentine hemorrhagic fever	Junin virus	Argentina	10.4269/ajtmh.1991.44.589	other	virus isolation + ELISA	wild	AAC
Calomys callosus	Bolivian hemorrhagic fever	Machupo virus	Bolivia	PMCID: PMC2366657	other	experimental inoculation led to viremia and development of antibodies	captive - experiment	AAC
Oligoryzomys microtis	Bolivian hemorrhagic fever	Chapare virus	Bolivia	ProMed: 20201125.7969803	NA	NA	NA	AAC
Oligoryzomys microtis	Bolivian hemorrhagic fever	Chapare virus	Bolivia	10.1056/NEJMoa2110339	PCR	RT-PCR for S and L genes	wild	AAC
Zygodontomys brevicauda	Venezuelan hemorrhagic fever	Guanarito virus	Venezuela	10.3201/eid1712.110393	other	virus cultured from organs + ELISA	wild	AAC
Sigmodon alstoni	Venezuelan hemorrhagic fever	Guanarito virus	Venezuela	10.3201/eid1712.110393	other	virus cultured from organs + ELISA	wild	AAC
Sigmodon alstoni	Venezuelan hemorrhagic fever	Guanarito virus	Venezuela	10.4269/ajtmh.1993.49.227	other	cultured virus from organs + serology via IFA	wild	AAC
Zygodontomys brevicauda	Venezuelan hemorrhagic fever	Guanarito virus	Venezuela	10.4269/ajtmh.1993.49.227	other	cultured virus from organs + serology via IFA	wild	AAC
Oligoryzomys delicatus	Venezuelan hemorrhagic fever	Guanarito virus	Venezuela	10.4269/ajtmh.1993.49.227	serosurvey	IFA	wild	AAC, name given as Oligoryzomys fulvescens, which has now been split with the Venezuelan lineage being O. delicatus
Proechimys guairae	Venezuelan hemorrhagic fever	Guanarito virus	Venezuela	10.4269/ajtmh.1993.49.227	serosurvey	IFA	wild	AAC
Rattus rattus	Venezuelan hemorrhagic fever	Guanarito virus	Venezuela	10.4269/ajtmh.1993.49.227	serosurvey	IFA	wild	AAC
Sigmodon alstoni	Venezuelan hemorrhagic fever	Guanarito virus	Venezuela	10.1006/viro.1999.0067	PCR	sequenced N gene	wild	AAC, note that any current records of this virus in Sigmodon hispidus are because of taxonomic changes
Zygodontomys brevicauda	Venezuelan hemorrhagic fever	Guanarito virus	Venezuela	10.1006/viro.1999.0067	PCR	sequenced N gene	wild	AAC
Calomys musculinus	Argentine hemorrhagic fever	Junin virus	Argentina	10.4269/ajtmh.1994.51.554	serosurvey	IFA	wild	AAC
Calomys laucha	Argentine hemorrhagic fever	Junin virus	Argentina	10.4269/ajtmh.1994.51.554	serosurvey	IFA	wild	AAC
Necromys obscurus	Argentine hemorrhagic fever	Junin virus	Argentina	10.4269/ajtmh.1994.51.554	serosurvey	IFA	wild	AAC, genus changed from Bolomys to Necromys
Galictis cuja	Argentine hemorrhagic fever	Junin virus	Argentina	10.4269/ajtmh.1994.51.554	serosurvey	IFA	wild	AAC
Mus musculus	Argentine hemorrhagic fever	Junin virus	Argentina	ISSN:0032-745X	other	isolation of virus	wild	AAC
Calomys laucha	Argentine hemorrhagic fever	Junin virus	Argentina	ISSN:0032-745X	other	isolation of virus	wild	AAC, genus given as Hesperomys which is now Calomys
Akodon azarae	Argentine hemorrhagic fever	Junin virus	Argentina	ISSN:0032-745X	other	isolation of virus	wild	AAC, given as Akodon arenicola which is a synonym for A. azarae
Saguinus geoffroyi	Bolivian hemorrhagic fever	Machupo virus	Bolivia	PMCID: PMC2366657	other	experimental inoculation led to viremia and death	captive - experiment	AAC
Macaca mulatta	Bolivian hemorrhagic fever	Machupo virus	Bolivia	PMCID: PMC2366657	other	experimental inoculation led to viremia and death	captive - experiment	AAC
Cebus albifrons	Bolivian hemorrhagic fever	Machupo virus	Bolivia	PMCID: PMC2366657	other	experimental inoculation led to development of antibodies	captive - experiment	AAC
