# Supplementary material for: A review of emerging health threats from zoonotic New World mammarenaviruses
Source: BMC Microbiol. 2024 Apr 4;24:115. doi: 10.1186/s12866-024-03257-w (PMC10993514; doi:10.1186/s12866-024-03257-w)
Supplement: Supplementary file 4 — Supplementary Material 4: A spreadsheet that includes identifying information for all articles that were retained at the end of the literature review [file 12866_2024_3257_MOESM4_ESM.xlsx]

## Sheet: Sheet 1
Table 1
	Title Primary	Periodical Full	Authors, Primary	DOI	Pub Year	Volume	Issue	Start Page
	Present status of zoonotic hemorrhagic fevers of South America	Bull. Soc.Path. Ex.,	Chastel, C.	PMID: 7819800 No DOI Found	1993	86		455
	Effect of Persistent Infection with Junin Virus on Growth and Reproduction of its Natural Reservoir, Calomys musculinus	The American journal of tropical medicine and hygiene	Vitullo,Alfredo D.;Hodara,Vida L.;Merani,Maria S.	10.4269/ajtmh.1987.37.663	1987	37	3	663
	Transmision vertical del virus junin en una colonia cerrada de ratones	Medicina	Boxaca, M.C.; Giovanniello, O.A.	N/A	1975	35	5	460
	A Review of Mammarenaviruses and Rodent Reservoirs in the Americas	EcoHealth	Tapia-Ramírez,Gloria;Lorenzo,Consuelo;Navarrete,Darío;Carrillo-Reyes,Arturo;Retana,Óscar;Carrasco-Hernández,Rocío	https://doi.org /10.1007/s10393-022-01580-0	2022	19	1	22
	Presence of Viral Particles in the Salivary Gland of Calomys musculinus Infected with Junin Virus by a Natural Route	Intervirology	Martínez Peralta,Liliana A.;Laguens,Rubén P.;Cossio,Patricio M.;Sabattini,Marta S.;Maiztegui,Julio I.;Arana,Roberto M.	10.1159/000149021	1979	11	2	111
	Isolation and characterization of Pirital virus, a newly discovered South American arenavirus	American Journal of Tropical Medicine and Hygiene	Fulhorst, C.F.; Bowen, M.D.; Salas, R.A.; deManzione, N.M.C.; Duno, G.; Ytrera, A;Ksiazek, T.G.; Peters, C.J.;Nichol, S.T. ;de Miller,E;Tovar, D;Ramos, B;Vasquez, C;Test, R.B.	DOI: 10.4269/ajtmh.1997.56.548	1997	56	5	548
	Epidemiology of Argentine Hemorraghic Fever	European journal of epidemiology	Carballal,G.;Videla,C. M.;Merani,M. S.	10.1007/BF00144764	1988	4	2	259
	Effective Population Size Differences in Calomys musculinus, the Host of Junín Virus: Their Relationship with the Epidemiological History of Argentine Hemorrhagic Fever	The American Journal of Tropical Medicine and Hygiene	Chiappero,Marina B.;Provensal,María Cecilia;Calderón,Gladys E.;Gardenal,Cristina N.;Piacenza,María Florencia;Polop,Jaime J.	10.4269/ajtmh.17-0838	2018	99	2	445
	A Longitudinal Study of Junin Virus Activity in the Rodent Reservoir of Agrentine Hemorrhagic Fever	The American journal of tropical medicine and hygiene	Mills,James N.;Ellis,Barbara A.;McKee,Kelly T., Jr;Calderon,Gladys E.;Maiztegui,Julio I.;Nelson,Gene O.;Ksiazek,Thomas G.;Peters,Clarence J.;Childs,James E.	10.4269/ajtmh.1992.47.749	1992	47	6	749
	Serologic Evidence of Mammarenaviruses among Wild Rodents in Brazil	Journal of Wildlife Diseases	Sabino-Santos,Gilberto;Maia,Felipe G. M.;Jonsson,Colleen B.;Goodin,Douglas G.;Salazar-Bravo,Jorge;Figueiredo,Luiz Tadeu M.	10.7589/2015-09-252	2016	52	3	766
	Field Studies on the Epidemiology of Venezuelan Hemorrhagic Fever: Implication of the Cotton Rat Sigmodon alstoni as the Probable Rodent Reservoir	The American journal of tropical medicine and hygiene	Tesh,Robert B.;Wilson,Mark L.;Salas,Rosalba;De Manzione,Nuris M. C.;Tovar,Duilia;Ksiazek,Thomas G.;Peters,Clarence J.	10.4269/ajtmh.1993.49.227	1993	49	2	227
	Infecciones por arenavirus	Revista MVZ Cordoba	Mattar V,Salim;Guzmán T,Camilo;Calderón R,Alfonso;González Tous,Marco	10.21897/rmvz.1078	2017	22	supl	6089
	Preferencias de habitat de Sigmodon Alstoni y Zygodontmys brevicauda (Rodentia, Cricetidae) en agroecosistemasde los llanos de Venezuela	Interciencia	Utrera, A.; Duno, G.	N/A	2007	32	7	472
	Genetic diversity between and within the arenavirus species indigenous to western Venezuela	Virology	Fulhorst,Charles F.;Cajimat,Maria N. B.;Milazzo,Mary Louise;Paredes,Hector;de Manzione,Nuris M. C.;Salas,Rosa A.;Rollin,Pierre E.;Ksiazek,Thomas G.	10.1016/j.virol.2008.05.014	2008	378	2	205
	Guanarito Virus (Arenaviridae) Isolates from Endemic and Outlying Localities in Venezuela: Sequence Comparisons among and within Strains Isolated from Venezuelan Hemorrhagic Fever Patients and Rodents	Virology	Weaver,Scott C.;Salas,Rosa Alba;de Manzione,Nuris;Fulhorst,Charles F.;Duno,Gloria;Utrera,Antonio;Mills,James N.;Ksiazek,Thomas G.;Tovar,Duilia;Tesh,Robert B.	10.1006/viro.1999.0067	2000	266	1	189
	Experimental Infection of the Cane Mouse Zygodontomys brevicauda (Family Muridae) with Guanarito Virus (Arenaviridae), the Etiologic Agent of Venezuelan Hemorrhagic Fever	The Journal of infectious diseases	Fulhorst,Charles F.;Ksiazek,Thomas G.;Peters,Clarence J.;Tesh,Robert B.	10.1086/315029	1999	180	4	966
	An updated review and current challenges of Guanarito virus infection, Venezuelan hemorrhagic fever	Archives of virology	Silva-Ramos,Carlos Ramiro;Montoya-Ruíz,Carolina;Faccini-Martínez,Álvaro A.;Rodas,Juan David	10.1007/s00705-022-05453-3	2022	167	9	1727
	Models for an arenavirus infection in a rodent population: consequences of horizontal, vertical and sexual transmission	Mathematical biosciences and engineering : MBE	Banerjee,Chandrani;Allen,Linda J. S.;Salazar-Bravo,Jorge	10.3934/mbe.2008.5.617	2008	5	4	617
	Chapare Hemorrhagic Fever and Virus Detection in Rodents in Bolivia in 2019	The New England journal of medicine	Loayza Mafayle,Roxana;Morales-Betoulle,Maria E.;Romero,Carla;Cossaboom,Caitlin M.;Whitmer,Shannon;Alvarez Aguilera,Carlos E.;Avila Ardaya,Cinthia;Cruz Zambrana,Mirian;Dávalos Anajia,Andrés;Mendoza Loayza,Nelly;Montaño,Ana-Maria;Morales Alvis,Fernando L.;Revollo Guzmán,Jimmy;Sasías Martínez,Sebastián;Alarcón De La Vega,Gricel;Medina Ramírez,Armando;Molina Gutiérrez,Jhemis T.;Cornejo Pinto,Alex J.;…	10.1056/NEJMoa2110339	2022	386	24	2283
	Revised checklist of Bolivian mammals	Infection, Genetics and Evolution	Salazar-Bravo,Jorge	10.5962/bhl.title.156816	2002	1		191
	Epidemiology and pathogenesis of Bolivian hemorrhagic fever	Current opinion in virology	Patterson,Michael;Grant,Ashley;Paessler,Slobodan	10.1016/j.coviro.2014.02.007	2014	5		82
	Rodent control programmes in areas affected by Bolivian haemorrhagic fever		Mercado R.,Rodolfo	PMID: 182405 No DOI available	1975
	Ecologic Studies of Rodent Reservoirs: Their Relevance for Human Health	Emerging Infectious Diseases	Mills, J.N.; Childs, J.E.	doi: 10.3201/eid0404.980403	1998
	Calomys callidus as a potential junin virus reservoir	Journal of Medical Virology	Videla, C.;Kajon, A.;Carballal, G.;Weissenbacher, M	10.1002/jmv.1890270310	1989	27	3
	The number of cases, mortality and treatments of viral hemorrhagic fevers: A systematic review	PLoS neglected tropical diseases	Belhadi,Drifa;El Baied,Majda;Mulier,Guillaume;Malvy,Denis;Mentré,France;Laouénan,Cédric	10.1371/journal.pntd.0010889	2022	16	10	e0010889
	Bolivian Hemorrhagic Fever ReappearsEl Beni Department, Bolivia 1994, Morb Motal Wkly Rep	Epidemiol Bull [PAHO]	Centers for Disease Control and Prevention	PMID: 7990799 No DOI Available	1994	43	50	185
	Sabia virus	Nippon Rinsho	Saijo, M.	PMID: 16111283 No DOI Available	2005	63	7
	Venezuelan haemorrhagic fever	The Lancet	Rangel,Rafael;Salas,R.;Pacheco,M. E.;Ramos,B.;Taibo,M. E.;Jaimes,E.;Vasquez,C.;Querales,J.;,Dvm;Assistance,(. N.;De Manzione,O.;Godoy,A.;Betancourt,F.;Araoz,). ;.;Caracas,Miguel;University,(. J.;Garcia,).;Caracas,Yale;Tesh,R. B.;Rico-Hesse,R.;Shope,R. E.;Correspondence,).;Tesh,Prof R. B.	DOI: 10.1016/0140-6736(91)91899-6	1991	338		1033
	Arenaviruses other than Lassa virus	Antiviral Research	Charrel,Rémi N.;Lamballerie,Xavier De	10.1016/s0166-3542(02)00202-4	2003	57	1-2	89
	Assessing cross-reactivity of Junín virus-directed neutralizing antibodies	Antiviral research	Leske,Anne;Waßmann,Irke;Schnepel,Kevin;Shifflett,Kyle;Holzerland,Julia;Bostedt,Linus;Bohn,Patrick;Mettenleiter,Thomas C.;Briggiler,Ana M.;Brignone,Julia;Enria,Delia;Cordo,Sandra M.;Hoenen,Thomas;Groseth,Allison	10.1016/j.antiviral.2019.01.006	2019	163		106
	Lessons learned from 2001–2021 – from the bioterrorism to the pandemic era	Annals of Agricultural and Environmental Medicine	Michalski,Aleksander;Knap,Józef;Bielawska-Drózd,Agata;Bartoszcze,Michał	10.26444/aaem/146604	2022	29	1	1
	Rodent-borne viruses survey in rural settlers from Central Brazil	Memórias do Instituto Oswaldo Cruz	Fernandes,Jorlan;Oliveira,Renata Carvalho de;Coelho,Thayssa Alves;Martins,Regina Maria Bringel;Caetano,Karlla Antonieta Amorim;Horta,Marco Aurélio Pereira;Levis,Silvana;Carneiro,Megmar Aparecida Dos Santos;Teles,Sheila A.;Lemos,Elba Regina Sampaio de	10.1590/0074-02760180448	2018	114		e180448
	Sabia Virus Incident at Yale University	American Industrial Hygiene Association journal	Gandsman,E. J.;Aaslestad,H. G.;Ouimeta,T. C.;Rupp,W. Dean	10.1080/15428119791013080	1997	58	1	51
	New arenavirus isolated in Brazil	Lancet	Coimbra, T.L.M; Nassar, E.S.; Burattini,M.N; de Souza, L.T.M; Ferreira, I.B.; Rocco, I.M.; Travassode Rosa, A.P.A; Vasconcelos.P.F.C.;Pinheirpo F.P.; LeDuc, J.W.;Rico-Hesse, R;Gonzalez, J.P;Jahrling, P.B.;Tesh, R.B.	doi: 10.1016/s0140-6736(94)91226-2	1994	343		391
	Understanding Sabiá virus infections (Brazilian mammarenavirus)	Travel medicine and infectious disease	Nastri,Ana Catharina;Duarte-Neto,Amaro Nunes;Casadio,Luciana Vilas Boas;Souza,William Marciel de;Claro,Ingra M.;Manuli,Erika R.;Selegatto,Gloria;Salomão,Matias C.;Fialkovitz,Gabriel;Taborda,Mariane;Almeida,Bianca Leal de;Magri,Marcello C.;Guedes,Ana Rúbia;Perdigão Neto,Lauro Vieira;Sataki,Fatima Mitie;Guimarães,Thais;Mendes-Correa,Maria Cassia;Tozetto-Mendoza,Tania R.;Fumagalli,Marcilio Jorge;Ho,…	10.1016/j.tmaid.2022.102351	2022	48		102351
	Sabiá Virus-like Mammarenavirus in Patient with Fatal Hemorrhagic Fever, Brazil, 2020	Emerging infectious diseases	de Mello Malta,Fernanda;Amgarten,Deyvid;Nastri,Ana Catharina de Seixas Santos;Ho,Yeh-Li;Boas Casadio,Luciana Vilas;Basqueira,Marcela;Selegatto,Gloria;Cervato,Murilo Castro;Duarte-Neto,Amaro Nunes;Higashino,Hermes Ryoiti;Faustino Medeiros,Felipe Arthur;Gendler,José Luiz Pinto Lima;Levin,Anna S.;Pinho,João Renato Rebello	10.3201/EID2606.200099	2020	26	6	1332
	Keeping track of hidden dangers - The short history of the Sabiá virus	Revista da Sociedade Brasileira de Medicina Tropical	Ellwanger,Joel Henrique;Chies,José Artur Bogo	10.1590/0037-8682-0330-2016	2017	50	1	3
	Brief report: treatment of a laboratory-acquired Sabiá virus infection	The New England journal of medicine	Barry,M.;Russi,M.;Armstrong,L.;Geller,D.;Tesh,R.;Dembry,L.;Gonzalez,J. P.;Khan,A. S.;Peters,C. J.	10.1056/NEJM199508033330505	1995	333	5	294
	Junin virus activity in humans and rodents of non-endemic areas of the province of Buenos Aires	Medicina : organo de la Sociedad Argentina de Investigación Clínica.	Weissenbacher,M. C.;Calello,M. A.;Carballal,G.;Planes,N.;de la Vega,M. T.;Kravetz,F.	N/A	1985	45	3	263
	The Emerging Epidemiology of Venezuelan Hemorrhagic Fever and Oropouche Fever in Tropical South America	Annals of the New York Academy of Sciences	TESH,ROBERT B.	10.1111/j.1749-6632.1994.tb19863.x	1994	740	1	129
	Should we be concerned about Venezuelan hemorrhagic fever? – A reflection on its current situation in Venezuela and potential impact in Latin America amid the migration crisis	New Microbes and New Infections	Rodríguez-Morales,Alfonso J.;Bonilla-Aldana,D. Katterine;Risquez,Alejandro;Paniz-Mondolfi,Alberto;Suárez,José Antonio	10.1016/j.nmni.2021.100945	2021	44		100945
	Chapare Virus, a Newly Discovered Arenavirus Isolated from a Fatal Hemorrhagic Fever Case in Bolivia	PLoS Pathogens	Delgado,Simon;Erickson,Bobbie R.;Agudo,Roberto;Blair,Patrick J.;Vallejo,Efrain;Albariño,César G.;Vargas,Jorge;Comer,James A.;Rollin,Pierre E.;Ksiazek,Thomas G.;Olson,James G.;Nichol,Stuart T.	10.1371/journal.ppat.1000047	2008	4	4	e1000047
	Clinical features of fatal cases of Chapare virus hemorrhagic fever originating from rural La Paz, Bolivia, 2019: A cluster analysis	Travel medicine and infectious disease	Escalera-Antezana,Juan Pablo;Rodriguez-Villena,Omar J.;Arancibia-Alba,Ariel Weimar;Alvarado-Arnez,Lucia Elena;Bonilla-Aldana,D. Katterine;Rodríguez-Morales,Alfonso J.	10.1016/j.tmaid.2020.101589	2020	36		101589
	Bolivian hemorrhagic fever: A narrative review	Travel medicine and infectious disease	Silva-Ramos,Carlos Ramiro;Faccini-Martínez,Álvaro A.;Calixto,Omar-Javier;Hidalgo,Marylin	10.1016/j.tmaid.2021.102001	2021	40		102001
	Recent developments on Junin virus, a causative agent for Argentine haemorrhagic fever	Reviews in Medical Virology	Kumar,Sumit;Yadav,Dharna;Singh,Divya;Shakya,Kriti;Rathi,Brijesh Brijesh;Poonam	10.1002/rmv.2419	2023	33	2
	On the relationship between the environmental history and the epidemiological situation of Argentine hemorrhagic fever	Ecological research	Polop,Francisco;Provensal,Cecilia;Scavuzzo,Marcelo;Lamfri,Mario;Calderón,Gladys;Polop,Jaime	10.1007/s11284-007-0371-2	2008	23	1	217
	An overview of the epidemiological, ecological and preventive hallmarks of Argentine haemorrhagic fever (Junin virus)	Bulletin de l&#39;Institut Pasteur	Enria,D. A.;Briggiler,A. M.;Feuillade,M. R.	10.1016/s0020-2452(98)80004-3	1998	96	2	103
	Pathogenesis of arenavirus hemorrhagic fevers	Expert review of anti-infective therapy	Moraz,Marie-Laurence;Kunz,Stefan	10.1586/eri.10.142	2011	9	1	49
	Systemic disorders in Argentine haemorrhagic fever	Bulletin de l&#39;Institut Pasteur	Marta,R. F.;Montero,V. S.;Molinas,F. C.	10.1016/s0020-2452(98)80005-5	1998	96	2	115
	Research efforts to control highly pathogenic arenaviruses: A summary of the progress and gaps	Journal of clinical virology	Kerber,R.;Reindl,S.;Romanowski,V.;Gómez,R. M.;Ogbaini-Emovon,E.;Günther,S.;ter Meulen,J.	10.1016/j.jcv.2014.12.004	2015	64		120
	Hemorrhagic Fever Viruses as Biological Weapons: Medical and Public Health Management	JAMA : the journal of the American Medical Association	Borio,Luciana;Inglesby,Thomas;Peters,C. J.;Schmaljohn,Alan L.;Hughes,James M.;Jahrling,Peter B.;Ksiazek,Thomas;Johnson,Karl M.;Meyerhoff,Andrea;O&#39;Toole,Tara;Ascher,Michael S.;Bartlett,John;Breman,Joel G.;Eitzen,Jr, Edward M;Hamburg,Margaret;Hauer,Jerry;Henderson,D. A.;Johnson,Richard T.;Kwik,Gigi;Layton,Marci;Lillibridge,Scott;Nabel,Gary J.;Osterholm,Michael T.;Perl,Trish M.;Russell,Philip;To…	10.1001/jama.287.18.2391	2002	287	18	2391
	Junín virus. A XXI century update	Microbes and infection	Gómez,Ricardo M.;Jaquenod de Giusti,Carolina;Sanchez Vallduvi,Maria M.;Frik,Jesica;Ferrer,Maria F.;Schattner,Mirta	10.1016/j.micinf.2010.12.006	2011	13	4	303
	Venezuelan Hemorrhagic Fever: Clinical and Epidemiological Studies of 165 Cases	Clinical infectious diseases	Manzione,Nuris de;Salas,Rosa Alba;Paredes,Hector;Godoy,Oswaldo;Rojas,Luis;Araoz,Francisco;Fulhorst,Charles F.;Ksiazek,Thomas G.;Mills,James N.;Ellis,Barbara A.;Peters,Clarence J.;Tesh,Robert B.	10.1086/516299	1998	26	2	308
	Primary health care the cost of delivery of health care at a rural outpatient clinic	Rev. Med Chile	Baechler, R.;Ortiz, M	PMID: 3267906	1988	116		1207
	Mobile High-Containment Biological Laboratories Deployment: Opportunities and Challenges in Expeditionary Deployments to Outbreak Response	Applied biosafety	Rao,Venkat;Bordelon,Emily	10.1177/1535676018818563	2019	24	1	20
	COVID-19 Response in Latin America	The American Journal of Tropical Medicine and Hygiene	Garcia,Patricia J.;Alarcón,Alex;Bayer,Angela;Buss,Paulo;Guerra,German;Ribeiro,Helena;Rojas,Karol;Saenz,Rocío;Salgado De Snyder,Nelly;Solimano,Giorgio;Torres,Rubén;Tobar,Sebastián;Tuesca,Rafael;Vargas,Gilma;Atun,Rifat	10.4269/ajtmh.20-0765	2020	103	5	1765
	Knowledge, attitudes, and practices towards COVID-19 among Venezuelans during the 2020 epidemic: An online cross-sectional survey	PloS one	Bates,Benjamin R.;Tami,Aiana;Carvajal,Ana;Grijalva,Mario J.	10.1371/journal.pone.0249022	2021	16	4	e0249022
	A Narrative Review of the Role of Economic Crisis on Health and Healthcare Infrastructure in Three Disparate National Environments	International Journal of Environmental Research and Public Health	Claborn,David M.	10.3390/ijerph17041252	2020	17	4	1252
	Realizing the right to health in Latin America, equitably	International Journal for Equity in Health	Villar Uribe,Manuela;Escobar,Maria-Luisa;Ruano,Ana Lorena;Iunes,Roberto F.	10.1186/s12939-020-01332-y	2021	20	1
	Public health implications of a new world arenavirus outbreak that occurred in Bolivia, 2019	Travel medicine and infectious disease	Toledo,João;Torrez,Alison Paredes;Terrazas,Alvaro;Molina Gutiérrez,Jhemis T.;Ramírez,Armando Medina;Romero,Carla;Condori,Dina;de la Vega,Gricel Alarcon;Swanson,Krista C.;Kortepeter,Mark G.;Aldighieri,Sylvain	10.1016/j.tmaid.2021.102124	2021	43		102124
	Los nuevos escenarios de transmisión de la fiebre hemorrágica Argentina desde la introducción de la vacuna a virus Junín vivo atenuado (candid#1): una experiencia en trabajadores golondrinas	Revista peruana de medicina experimental y salud pública	Briggiler,Ana;Sinchi,Anabel;Coronel,Florencia;Sánchez,Zaida;Levis,Silvana;Taylor,Jorge;Enria,Delia	10.17843/rpmesp.2015.321.1589	2015	32	1	165
	Global Spread of Hemorrhagic Fever Viruses: Predicting Pandemics		Gonzalez,Jean-Paul;Souris,Marc;Valdivia-Granda,Willy	10.1007/978-1-4939-6981-4_1	2017	1604		3
	South American Hemorrhagic Fevers: A summary for clinicians	International journal of infectious diseases	Frank,Maria G.;Beitscher,Adam;Webb,Camille M.;Raabe,Vanessa;Beitscher,Adam;Bhadelia,Nahid;Cieslak,Theodore J.;Davey,Richard T.;Dierberg,Kerry;Evans,Jared D.;Frank,Maria G.;Grein,Jonathan;Kortepeter,Mark G.;Kraft,Colleen S.;Kratochvil,Chris J.;Martins,Karen;McLellan,Susan;Mehta,Aneesh K.;Raabe,Vanessa;Risi,George;Sauer,Lauren;Shenoy,Erica S.;Uyeki,Tim	10.1016/j.ijid.2021.02.046	2021	105		505
	COVID-19, SDGs and public health systems: Linkages in Brazil	Health Policy OPEN	Martins,Flavio;Lima,Anna;Diep,Loan;Cezarino,Luciana;Liboni,Lara;Tostes,Rita;Parikh,Priti	10.1016/j.hpopen.2023.100090	2023	4		100090
	Chapter One Failing Hospitals and Healthcare Systems	Dark Side Of Healthcare, The: Issues, Cases, And Lessons For The Future	Edwards,Brian	RA427.3 .E393 2021(Call Number)	2021
	Interventions to Reduce Risk for Pathogen Spillover and Early Disease Spread to Prevent Outbreaks, Epidemics, and Pandemics	Emerging infectious diseases	Vora,Neil M.;Hannah,Lee;Walzer,Chris;Vale,Mariana M.;Lieberman,Susan;Emerson,Ashley;Jennings,Jonathan;Alders,Robyn;Bonds,Matthew H.;Evans,Jo;Chilukuri,Bhavana;Cook,Sonila;Sizer,Nigel C.;Epstein,Jonathan H.	10.3201/eid2903.221079	2023	29	3	1
	Prevalence of Infection with Junin Virus in Rodent Populations in the Epidemic Area of Argentine Hemorrhagic Fever	The American journal of tropical medicine and hygiene	Mills,James N.;Ellis,Barbara A.;Childs,James E.;McKee,Kelly T., Jr;Maiztegui,Julio I.;Peters,C. J.;Ksiazek,Thomas G.;Jahrling,Peter B.	10.4269/ajtmh.1994.51.554	1994	51	5	554
	Archives of Virology Argentine Hemorrhafie Fever: Early Diagnosis by Immunofluoressence	Archives of Virology	Ruggiero HA, Milani HL, MagnonicC, Milani HA, Frigerio M	https://doi.org/10.1007/BF01315010	1981	70		165
	Evaluation of an enzyme immunosorbent assay for the diagnosis of Argentine haemorragic fever	Acta Virologica	Riera,L.;Feuillade,M.;Saavedra,M.;Ambrosio,A.	PMID: 9607087	1997	41	6	305
	Development and preliminary evaluation of a multiplexed amplification and next generation sequencing method for viral hemorrhagic fever diagnostics	PLOS Neglected Tropical Diseases	Brinkmann,Annika;Ergünay,Koray;Radonić,Aleksandar;Kocak Tufan,Zeliha;Domingo,Cristina;Nitsche,Andreas	10.1371/journal.pntd.0006075	2017	11	11
	Characterization of Monoclonal Antibodies to Junin Virus Nucleocapsid Protein and Application to the Diagnosis of Hemorrhagic Fever Caused by South American Arenaviruses	Clinical and Vaccine Immunology	Nakauchi,Mina;Fukushi,Shuetsu;Saijo,Masayuki;Mizutani,Tetsuya;Ure,Agustín E.;Romanowski,Victor;Kurane,Ichiro;Morikawa,Shigeru	10.1128/CVI.00163-09	2009	16	8	1132
	Rodent-borne hemorrhagic fevers: under-recognized, widely spread and preventable - epidemiology, diagnostics and treatment	CRITICAL REVIEWS IN MICROBIOLOGY	Goeijenbier,Marco;Wagenaar,Jiri;Goris,Marga;Martina,Byron;Henttonen,Heikki;Vaheri,Antti;Reusken,Chantal;Hartskeerl,Rudy;Osterhaus,Albert;Van Gorp,Eric	10.3109/1040841X.2012.686481	2013	39	1	26
	VIRAL HEMORRHAGIC FEVERS AND HANTAVIRUS INFECTIONS IN THE AMERICAS	Infectious Disease Clinics of North America	Doyle,Timothy J.;Bryan,Ralph T.;Peters,Clarence J.	10.1016/s0891-5520(05)70411-6	1998	12	1	95
	Serological Assays Based on Recombinant Viral Proteins for the Diagnosis of Arenavirus Hemorrhagic Fevers	Viruses	Fukushi,Shuetsu;Tani,Hideki;Yoshikawa,Tomoki;Saijo,Masayuki;Morikawa,Shigeru	10.3390/v4102097	2012	4	10	2097
	Standardization of an ELISA test using a recombinant nucleoprotein fro the Junin virus as the antigen and serological screening for arenavirus among the population of Nova Xavantina, State of Mato Grosso	Revista da Sociedade Brasileira de Medicina Tropical	Machado, A.M.;Figueiredo, G.G.;Campos,G.M.;Lozano, M.E.; da Silva Rodrigues Machado, A.R.; Figueiredo, L.T.M.	DOI: 10.1590/s0037-86822010000300003	2010	43	3	229
	Serological survey to detect subclinicai junían virus infection in laboratory personnel	Journal of medical virology	Weissenbacher,M. C.;Edelmuth,E.;Frigerio,M. J.;Coto,C. E.;De Guerrero,L. B.	10.1002/jmv.1890060305	1980	6	3	223
	Detection of Junin virus by the polymerase chain reaction	Journal of Virological Methods	Bockstahler,Larry E.;Carney,Paula G.;Bushar,Grace;Sagripanti,Jose-Luis	10.1016/0166-0934(92)90142-z	1992	39	1-2	231
	Argentine hemorrhagic fever diagnostic test based on recombinant Junín virus N protein	Journal of medical virology	Ure,Agustín E.;Ghiringhelli,P. Daniel;Possee,Robert D.;Morikawa,Shigeru;Romanowski,Víctor	10.1002/jmv.21265	2008	80	12	2127
	Rapid diagnosis of Argentine hemorrhagic fever by reverse transcriptase PCR-based assay	Journal of Clinical Microbiology	LOZANO,M. E.;ENRIA,D.;MAIZTEGUI,J. I.;GRAU,O.;ROMANOWSKI,V.	10.1128/jcm.33.5.1327-1332.1995	1995	33	5	1327
	Clinical Case Definitions for Argentine Hemorrhagic Fever	Clinical infectious diseases	Harrison,Lee H.;Halsey,Neal A.;McKee,Kelly T.;Peters,Clarence J.;Barrera Oro,Julio G.;Briggiler,Ana María;Feuillade,María Rosa;Maiztegui,Julio I.	10.1086/514749	1999	28	5	1091
	Method for improving accuracy of virus titration: standardization of plaque assay for Junin virus	Journal of Virological Methods	Bushar,Grace;Sagripanti,Jose-Luis	10.1016/0166-0934(90)90047-j	1990	30	1	99
	Reemergence of Bolivian Hemorrhagic Fever, 2007–2008.	Emerging Infectious Diseases	Kuo,Steve H. S.;Mori,Toru;Suo,Jen;Chiu,Chen-Che;Huang,Chien-Chung	DOI: http://dx.doi.org/10.3201/eid1509.090017	2009	15	9	1526
	Detection and characterization if a novel strain of Chapare virus during an outbreak of viral hemorrhagic fever in Bolivia, 2019	International Journal of Infectious Diseases	Morales-Betoulle M, Loyaza Mayfayle R, Avila C, Cossaboom C, Sasias S, Cruz M, Zambrana E, Gil Colque E, Anez Aguilera G, Revollo Guzman J, Morales Alvis F, Alvarez Aguilera C, Medina Ramirez A, Romero C, Alarconde la Vega G, Gutierrez Molina J, Mendez-Rico J, Whitmer S, Patel K, Klena J, Nichol S, Spiropoulou C, Choi M, Shoemaker T, Montgomery J	https://doi.org/10.1016/j.ijid.2020.11.124	2021	101	S1	219
	Territorial Inequality in Health Service Delivery: Lessons from Latin America’s Federations	Latin American politics and society	Giraudy,Agustina;Pribble,Jennifer	10.1017/lap.2020.5	2020	62	3	19
	Latin American Health Regimes in the Face of the Pandemic	Interventions Économiques pour une Alternative Sociale	Bizberg,Ilán	10.4000/interventionseconomiques.16665	2022	67	67
	Bolivia’s new health minister promises universal health care	Lancet World Report	Booth, A.	DOI: 10.1016/S0140-6736(20)32664-7	2020	396		1872
	Venezuela's humanitarian crisis, resurgence of vector-borne diseases, and implications for spillover	Lancet Infectioyus Diseases	Grillet, M.E.; Hernandez-Villena, J.V.; Llewellyn, M.S.;Paniz-Mondolfi, A.E.; Tami,A;Vincenti-Gonzalez, M.F. et al.	https://doi.org/10.1016/S1473-3099(18)30757-6	2019	19	5	E149
	The Constant Threat of Zoonotic and Vector-Borne Emerging Tropical Diseases: Living on the Edge	Frontiers in Tropical Diseases	Rodriguez-Morales,Alfonso J.;Paniz-Mondolfi,Alberto E.;Faccini-Martínez,Álvaro A.;Henao-Martínez,Andrés F.;Ruiz-Saenz,Julian;Martinez-Gutierrez,Marlen;Alvarado-Arnez,Lucia E.;Gomez-Marin,Jorge E.;Bueno-Marí,Ruben;Carrero,Yenddy;Villamil-Gomez,Wilmer E.;Bonilla-Aldana,D. Katterine;Haque,Ubydul;Ramirez,Juan D.;Navarro,Juan-Carlos;Lloveras,Susana;Arteaga-Livias,Kovy;Casalone,Cristina;Maguiña,Jorge L…	10.3389/fitd.2021.676905	2021	2
	Latin American healthcare systems in times of pandemic	Developing World Bioethics	Litewka,Sergio G.;Heitman,Elizabeth	10.1111/dewb.12262	2020	20	2	69
	Serological evidence of arenavirus circulation in wild rodents from central-west, southeast, and south regions of Brazil, 2002–2006	Brazilian journal of microbiology	de Oliveira,Ana Lúcia Rodrigues;Cunha,Mariana Sequetin;Bisordi,Ivani;de Souza,Renato Pereira;Timenetsky,Maria do Carmo Sampaio Tavares	10.1007/s42770-022-00858-3	2023	54	1	279
	Cocirculación de virus Junin y otros mammarenavirus en área geográfica sin casos confirmados de Fiebre Hemorrágica Argentina		Calderón,Gladys E.;Provensal,María C.;Martin,María Laura;Brito Hoyos,Diana M.;García,Jorge B.;Gonzalez-Ittig,Raúl E.;Levis,Silvana	PMID: 35639054		82
	Rodents and other small mammal reservoirs in plague foci in northeastern Brazil	Journal of infection in developing countries	Da Costa,Erika de Cássia Vieira;Sobreira,Marise;Leal,Nilma Cintra;De Almeida,Alzira Maria Paiva	10.3855/jidc.8271	2017	11	5	426
	Global health security threats and related risks in Latin America	Global security (Abingdon, England)	Yeh,Kenneth B.;Parekh,Falgunee K.;Borgert,Brooke;Olinger,Gene G.;Fair,Jeanne M.	10.1080/23779497.2021.1917304	2021	6	1	18
	Using Systems Dynamics for Capturing the Multicausality of Factors Affecting Health System Capacity in Latin America while Responding to the COVID-19 Pandemic	International journal of environmental research and public health	Cordova Pozo,K. L.;Korzilius,H. P. L. M.;Rouwette,E. A. J. A.;Piriz,G.;Herrera-Gutierrez,R.;Cordova Pozo,G.;Orozco,M.	10.3390/ijerph181910002	2021	18	19	10002
	Prevention of exposure to zoonoses in rural Latin America: Social ecological factors in a diverse regional context	One Health	Palomares Velosa,Jairo Enrique;Riaño Sánchez,Sebastián;Martínez Marín,Anamaría;Cediel Becerra,Natalia Margarita	10.1016/j.onehlt.2022.100444	2022	15		100444
	Serological Evidence of Multiple Zoonotic Viral Infections among Wild Rodents in Barbados	Pathogens (Basel)	Douglas KO, Cayol C, Forbes KM, Samuels TA, Vapalahti O, Sironen T, Gittens-St. Hilaire M	10.3390/pathogens10060663	2021	10	6	663
	Zoonotic aspects of arenavirus infections. Veterinary	Microbiology	Charrel, R.N., & de Lamballerie, X.	https://doi.org/10.1016/j.vetmic.2009.08.027	2010	140	2023-03-04	213
